# Supplementary material for: Obesity and Cancer Rehabilitation for Functional Recovery and Quality of Life in Breast Cancer Survivors: A Comprehensive Review
Source: Cancers (Basel). 2024 Jan 25;16(3):521. doi: 10.3390/cancers16030521 (PMC10854903; doi:10.3390/cancers16030521)
Supplement: Supplementary file 1 [file cancers-16-00521-s001.zip]

Archive with 1 entries (1 files):
- cancers-2816488-supplementary.pdf
